# Supplementary material for: Human microRNA miR-197-3p positively regulates HIV-1 virion infectivity through its target DDX52 by stabilizing Vif protein expression
Source: J Biol Chem. 2025 Jan 16;301(2):108198. doi: 10.1016/j.jbc.2025.108198 (PMC11867528; doi:10.1016/j.jbc.2025.108198)
Supplement: Supporting Table S1 [file mmc1.xlsx]

## Sheet: Sheet1
	Table S1: Oligonucleotide primers used for Real-Time PCR analysis
Primer	Sequence (5’ to 3’)
miR-130a-5p	F, GCTCTTTTCACATTGTGCTACT
miR-148a-5p	F, AAAGTTCTGAGACACTCCGACT
miR-146b-5p	F, TGAGAACTGAATTCCATAGGCT
miR-224-5p	F, TCAAGTCACTAGTGGTTCCGTTTAG
miR-342-3p	F, TCTCACACAGAAATCGCACCCGT
miR-335-5p	F, TCAAGAGCAATAACGAAAAATGT
miR-363-5p	F, CGGGTGGATCACGATGCAATTT
miR-140-3p	F, TACCACAGGGTAGAACCACGG
miR-197-3p	F, TTCACCACCTTCTCCACCCAGC
miR-636	F, TGTGCTTGCTCGTCCCGCCCGCA
DDX52	F, GCACCTTCTTCTTGGGAAGC
	R, ACATCAGAAGCCCCAAAATG
HIV-1 Vif	F, GAGTCTCCATAGAATGGAGG
	R, CTGCTTGATATTCACACCTAGG
U6	F, CGGCAGCACATATACTAAAATTGG
GAPDH	F, GAAGGTGAAGGTCGGAGTC
	R, GAAGATGGTGATGGGATTTC
	F, forward primer; R, Reverse primer
