# Supplementary material for: Human microRNA miR-197-3p positively regulates HIV-1 virion infectivity through its target DDX52 by stabilizing Vif protein expression
Source: J Biol Chem. 2025 Jan 16;301(2):108198. doi: 10.1016/j.jbc.2025.108198 (PMC11867528; doi:10.1016/j.jbc.2025.108198)
Supplement: Supporting Table S2 [file mmc2.xlsx]

## Sheet: Sheet1
	Table S2: Oligonucleotide primers used for cloning miR-197-3p, 3’UTRs of target genes, DDX52 ORF/ Mutant ORF and HIV-1 Vif
Primer	Sequence (5’ to 3’)
miR-197-3p	F, GATCCCCTTCACCACCTTCTCCACCCAGCTTCAAGAGAGCTGGGTGGAGAAGGTGGTGAATTTTTA
	R, AGCTTAAAAATTCACCACCTTCTCCACCCAGCTCTCTTGAAGCTGGGTGGAGAAGGTGGTGAAGGG
CD53 3’UTR	F, TCTGAGCTCGCAGTAGTCCTGTGGTG
	R, GCGCAAGCTTGTACATTAACAAAATC
CD53 3’UTR Mut	F, TCTGCAGTAGTCCTGTGGAGAAGAGACTTG
	R, CAAGTCTCTTCTCCACAGGACTACTGCAGA
DDX52 3'UTR	F, TTAGAGCTCCTGTCCCAGAAATG
	R, TTAAAGCTTCAGTGTTTATACAAGTC
DDX52 3'UTR Mut	F, CACCAAAATGTGGAGAACTCTTAAG
	R, CTTAAGAGTTCATCACATTTTGGTG
ETF1 3'UTR	F, AAATATATGTGGAGAAATGTTGGAA
	R, TTCCAACATTTCGCCACATATATTT
ETF1 3'UTR Mut	F, TTTACTGGATGGAGAAATTGGTTGC
	R, GCAACCAATTTCTCCATCCAGTAAA
CLNS1A 3'UTR	F, CAAACTAGTGATTCTGCTCCTAAGTG
	R, AAAAAGCTTCCATTTGAAGTACTTTGAGG
CLNS1A 3'UTR Mut	F, CAGATCTATGTGGAGAAAATGCACA
	R, TGTGCATTTTCATCACATAGATCTG
DDX52 ORF in pcDNA6/HisC	F, TTCGGATCCATGGACGTCCACGATCTC
	R, CGGCTCGAGTTAACTTTTGTCTTCAAG
DDX52 ORF Mut in pcDNA6/HisC	F, GTAGTAGACGAAGCTGATAAACTGTTT
	R, AAACAGTTTATCAGCTTCGTCTACTAC
DDX52 ORF in pGEX-4T1	F, GCGTGGATCCCCGGAATTCATGGACGTCCACGATCTCTTTC
	R, CGAGTCGACCCGGGAATTCTTAACTTTTGTCTTCAAGAGC
Vif ORF in pMAL-c2X	F, GGGAAGGATTTCAGAATTCATGGAAAACAGATGGCAGGTG
	R, CTCTAGAGGATCCGAATTCCTAGTGTCCATTCATTGTATG
	F, forward primer; R, Reverse primer
